# Supplementary material for: The Application of Commercial Surface Acoustic Wave Radio Communication Filters as Transducers for DMMP Sensors
Source: Sensors (Basel). 2024 Jul 2;24(13):4299. doi: 10.3390/s24134299 (PMC11244062; doi:10.3390/s24134299)
Supplement: Supplementary file 1 [file sensors-24-04299-s001.zip]

Archive with 1 entries (1 files):
- sensors-3061097-supplementary.pdf
